# Supplementary material for: Cone-Beam Computed Tomography Laser-Guided Transthoracic Needle Biopsy for Pulmonary Lesions in a Hybrid Operating Room: Feasibility Study by an Interventional Pulmonologist
Source: Diagnostics (Basel). 2026 Jan 10;16(2):226. doi: 10.3390/diagnostics16020226 (PMC12840405; doi:10.3390/diagnostics16020226)
Supplement: Supplementary file 1 [file diagnostics-16-00226-s001.zip]

Archive with 1 entries (1 files):
- diagnostics-3958893-supplementary.pdf
